# Supplementary material for: The Role of Quadruple Bonding in the Electron Transport through a Dimolybdenum Tetraacetate Molecule
Source: Molecules. 2022 Oct 14;27(20):6912. doi: 10.3390/molecules27206912 (PMC9609368; doi:10.3390/molecules27206912)
Supplement: Supplementary file 1 [file molecules-27-06912-s001.zip]

Archive with 1 entries (1 files):
- molecules-1972538-supplementary.pdf
